# Supplementary material for: Internet of Things-based sustainable environment management for large indoor facilities
Source: PeerJ Comput Sci. 2023 Oct 9;9:e1623. doi: 10.7717/peerj-cs.1623 (PMC10588707; doi:10.7717/peerj-cs.1623)
Supplement: Supplemental Information 1 [file peerj-cs-09-1623-s001.zip]

Archive with 2 entries (2 files):
- Poultry1.ino
- Poultry1.txt
