# Supplementary material for: Internet of Things-based sustainable environment management for large indoor facilities
Source: PeerJ Comput Sci. 2023 Oct 9;9:e1623. doi: 10.7717/peerj-cs.1623 (PMC10588707; doi:10.7717/peerj-cs.1623)
Supplement: Supplemental Information 1 [file peerj-cs-09-1623-s001.zip › Poultry1.ino]

//Libraries
#include <Sim800l.h>
Sim800l Sim800l;  //to declare the library
#include <SPI.h>
#include <SoftwareSerial.h>
SoftwareSerial gprsSerial(10, 11);
#include <DHT.h>   // DHT22 library 
#include "LiquidCrystal.h"  // for lcd 
// initialize the library by providing the nuber of pins to it
const int rs = 2, en = 3, d4 = 4, d5 = 5, d6 = 6, d7 = 7;
LiquidCrystal lcd(rs, en, d4, d5, d6, d7);
//Constants
#define DHTPIN 8         // what pin we are connected to(PIN 7 or any PWM pin)
#define DHTTYPE DHT22             // DHT 22  (AM2302)
DHT dht(DHTPIN, DHTTYPE);        // Initialize DHT sensor for normal 16mhz Arduino

//for temp and humd 
int chk;
float hum;  //Stores humidity value
float temp; //Stores temperature value for DHT22

// for count
int count= 45; 
int x;//// 
int count1=45;
int y;
int count2=90;
int z;


 float coval; 
  float sensorValue;
 
 // for value of carbon mono oxide 
// for rest 
int Amvalue=0;   // value for ammonia 
int co2value= 0; // value for CO2
int oxvalue=0;   // value for oxygen 


void setup() 
{

  
  gprsSerial.begin(9600);
  Serial.begin(9600);    // initialize serial communication at 9600 bits per second:
  dht.begin();   // for DHT22

lcd.begin(16,2);
// set cursor position to start of first line on the LCD
lcd.clear();
  delay(1000);
  lcd.setCursor(0,0);
  // Print a message to the LCD.
  lcd.print(" Welcome To The ");
  lcd.setCursor(0,1);
  lcd.print("World Of DigNous");
   //delay(3000);

   // for gprs
    Serial.println("Con");
  delay(1000);
  Serial.println("Done!...");
  delay(1000);
  gprsSerial.flush();
  Serial.flush();


  // See if the SIM900 is ready
  gprsSerial.println("AT");
  delay(1000);
  toSerial();

  // SIM card inserted and unlocked?
  gprsSerial.println("AT+CPIN?");
  delay(1000);
  toSerial();

  // Is the SIM card registered?
  gprsSerial.println("AT+CREG?");
  delay(1000);
  toSerial();

  
  // Check signal strength
  gprsSerial.println("AT+CSQ ");
  delay(1000);
  toSerial();
  // Is GPRS attached?
  gprsSerial.println("AT+CGATT=1");
  delay(2000);
  toSerial();


  // Set connection type to GPRS
  gprsSerial.println("AT+SAPBR=3,1,\"Contype\",\"GPRS\"");
  delay(2000);
  toSerial();

  // Set the APN
  gprsSerial.println("AT+SAPBR=3,1,\"APN\",\"web\"");
  delay(2000);
  toSerial();
delay(2000);
  // Enable GPRS
  gprsSerial.println("AT+SAPBR=1,1");
  delay(2000);
  toSerial();

  // Check to see if connection is correct and get your IP address
  gprsSerial.println("AT+SAPBR=2,1");
  delay(2000);
  toSerial();
  gprsSerial.println("AT+CSTT");
  delay(2000);
  toSerial();

 lcd.clear();
  delay(1000);
   lcd.setCursor(0,0);
  //text to print
lcd.print("T=");
lcd.setCursor(9, 0); // top right
lcd.print("H=");
lcd.setCursor(0,1);
lcd.print("CO value=");
//lcd.setCursor(13,1);
//lcd.print("PPM");


  
 
}

void loop()
{

 
  
    //Read data and store it to variables hum and temp
    hum = dht.readHumidity();
    temp= dht.readTemperature();
    
   //Print temp and humidity values to serial monitor
    Serial.println("Humidity: ");
     Serial.println("\n");
     Serial.println(hum);
    Serial.println(hum-10);
    Serial.println("RH\n");

    Serial.println("Tempetature: ");
    Serial.println(temp);
    Serial.println("Celsius\n");
    
    delay(3000); //Delay 2 sec.  // for Dht22

//  float coval; 
//  float sensorValue;
 
  sensorValue = analogRead(A1);
  coval = (sensorValue/1023)*2000;
  
  char charVal[10];               //temporarily holds data from vals 
  String covalue = "";     //data on buff is copied to this string
  
  //dtostrf(floatVal, 4, 4, charVal);  //4 is mininum width, 4 is precision; float value is copied onto buff
   dtostrf(coval, 4, 3, charVal);  //4 is mininum width, 4 is precision; float value is copied onto buff
  //display character array
  Serial.print("charVal: ");
  for(int i=0;i<sizeof(charVal);i++)
  {
    Serial.print(charVal[i]);
  }
  Serial.println();
  //convert chararray to string
  for(int i=0;i<sizeof(charVal);i++)
  {
    covalue+=charVal[i];
  }
  Serial.print("CoVal: ");
  Serial.println(covalue); //display string
   
lcd.setCursor(2,0);
lcd.print(temp);
lcd.setCursor(11, 0); // top right
//lcd.print("H=");
lcd.print(hum-10);
//lcd.setCursor(0,1);
//lcd.print("CO value=");
lcd.setCursor(10, 1); 
lcd.print(covalue); 
delay(5000);


    

//for gprs 
 
 // initialize http service
    
    
   gprsSerial.println("AT+HTTPINIT");
   delay(10000); 
   toSerial(); 
  
   // set http param value
   //  send dynamic value
   
   int deviceId = 5;
   int houseId = 1;
   int shadeId = 2;
   float temprature = temp;
   float humidity = hum-10;
   int ammonia=Amvalue;
   float carbonMonoxide= coval;
   int carbonDioxide=co2value;
   int oxygen=oxvalue;
  

     delay(5000);

  //gprsSerial.print("AT+HTTPPARA=\"URL\",\"http://ec2-54-169-236-119.ap-southeast-1.compute.amazonaws.com:8080/keboard/upload.htm?");
  // New 
   gprsSerial.print("AT+HTTPPARA=\"URL\",\"http://ec2-54-169-236-119.ap-southeast-1.compute.amazonaws.com:8080/dignousraw/smarttemperature/addGet?");
   gprsSerial.print("&deviceId="); gprsSerial.print(deviceId);
   gprsSerial.print("&houseId="); gprsSerial.print(houseId);
   gprsSerial.print("&shadeId="); gprsSerial.print(shadeId);
   gprsSerial.print("&temprature="); gprsSerial.print(temp);
   gprsSerial.print("&humidity="); gprsSerial.print(hum-10);
  gprsSerial.print("&ammonia="); gprsSerial.print(Amvalue);
  gprsSerial.print("&carbonMonoxide="); gprsSerial.print(coval);
  gprsSerial.print("&carbonDioxide="); gprsSerial.print(co2value);
  gprsSerial.print("&oxygen="); gprsSerial.print(oxvalue);
 
 
 
  //gprsSerial.print("&readingTime="); gprsSerial.print("2017-07-01 09:10:53");
  
    gprsSerial.println("\"");
  
   //gprsSerial.println("AT+HTTPPARA=\"URL\",\"http://api.thingspeak.com/update?api_key=RM2GLBCHYI9S3M0P&field1=8&field2=5\"");
  // gprsSerial.println("AT+HTTPPARA=\"URL\",\"http://52.7.7.190/channels/293109/feeds.json?api_key=BDFD6BD630HWV0B7&results=2
   delay(4000);

   // set http action type 0 = GET, 1 = POST, 2 = HEAD
   gprsSerial.println("AT+HTTPACTION=0");
   delay(3000);
   toSerial();

   // read server response
   gprsSerial.println("AT+HTTPREAD"); 
   delay(3000);
   toSerial();

   //gprsSerial.println("");
   gprsSerial.println("AT+HTTPTERM");
   toSerial();
   delay(3000);

   gprsSerial.println("");
   delay(3000);

if (x>=count)
{
 SendMessage();
}
else {
x+=x+1;
}

if (y>=count1)
{
 SendMessage1();
}
else {
y+=y+1;
}

if (z>=count2)
{
 SendMessage2();
}
else {
z+=z+1;
}


///lcd blinking 

 lcd.setCursor(2,0);                   //lcd.print(" ");
 lcd.print("     "); 
 lcd.setCursor(11, 0);
 lcd.print("     "); 
 lcd.setCursor(9, 1); 
 lcd.print("       ");                      
 delay(1000);


}

void toSerial()
{
  while(gprsSerial.available()!=0)
  {
    Serial.write(gprsSerial.read());
  }
}

void SendMessage()
{
  gprsSerial.println("AT+CMGF=1");    //Sets the GSM Module in Text Mode
  delay(1000);  // Delay of 1000 milli seconds or 1 second
  gprsSerial.println("AT+CMGS=\"+923002603327\"\r"); // Replace x with mobile number
    //gprsSerial.println("AT+CMGS=\"+923023275464\"\r"); // Replace x with mobile number

  delay(1000);
  gprsSerial.println("From SPF, Shade 2, Node 1.");// The SMS text you want to send
  gprsSerial.println("Temp in C =");// The SMS text you want to send
  gprsSerial.println(temp);// The SMS text you want to send
  gprsSerial.println("Humd in RH =");// The SMS text you want to send
  gprsSerial.println(hum-10);// The SMS text you want to send
  gprsSerial.println("CO in PPM =");// The SMS text you want to send
  gprsSerial.println(coval);// The SMS text you want to 
  //delay(100);
   gprsSerial.println((char)26);// ASCII code of CTRL+Z
  delay(4000);
  x=0;
}


void SendMessage1()
{
  gprsSerial.println("AT+CMGF=1");    //Sets the GSM Module in Text Mode
  delay(1000);  // Delay of 1000 milli seconds or 1 second
  gprsSerial.println("AT+CMGS=\"+923004169229\"\r"); // Replace x with mobile number
  delay(1000);
  gprsSerial.println("From SPF, Shade 2, Node 1.");// The SMS text you want to send
  gprsSerial.println("Temp in C =");// The SMS text you want to send
  gprsSerial.println(temp);// The SMS text you want to send
  gprsSerial.println("Humd in RH =");// The SMS text you want to send
  gprsSerial.println(hum-10);// The SMS text you want to send
  gprsSerial.println("CO in PPM =");// The SMS text you want to send
  gprsSerial.println(coval);// The SMS text you want to 
  //delay(100);
   gprsSerial.println((char)26);// ASCII code of CTRL+Z
  delay(4000);
  y=0;
}
void SendMessage2()
{
  gprsSerial.println("AT+CMGF=1");    //Sets the GSM Module in Text Mode
  delay(1000);  // Delay of 1000 milli seconds or 1 second
  gprsSerial.println("AT+CMGS=\"+923403476019\"\r"); // Replace x with mobile number
  delay(1000);
  gprsSerial.println("From SPF, Shade 2, Node 1.");// The SMS text you want to send
  gprsSerial.println("Temp in C =");// The SMS text you want to send
  gprsSerial.println(temp);// The SMS text you want to send
  gprsSerial.println("Humd in RH =");// The SMS text you want to send
  gprsSerial.println(hum-10);// The SMS text you want to send
  gprsSerial.println("CO in PPM =");// The SMS text you want to send
  gprsSerial.println(coval);// The SMS text you want to 
  //delay(100);
   gprsSerial.println((char)26);// ASCII code of CTRL+Z
  delay(4000);
  z=0;
}
