# Supplementary material for: Internet of Things-based sustainable environment management for large indoor facilities
Source: PeerJ Comput Sci. 2023 Oct 9;9:e1623. doi: 10.7717/peerj-cs.1623 (PMC10588707; doi:10.7717/peerj-cs.1623)
Supplement: Supplemental Information 2 — The dataset is collected from Sehwani Poultry Farm, Sehwan, Sindh, Pakistan [file peerj-cs-09-1623-s002.xlsx]

## Sheet: Converted_HP-2632021-B-S4-DEVIC
Device	Date	Temperature	Humidity	CO		CO2	O2	NH3
HP-2632020-B-S3-DEVICE-A-1	2020-03-01	33.8371	63.5567					0
HP-2632020-B-S3-DEVICE-A-1	2020-03-01	33.6575	67.5392					0
HP-2632020-B-S3-DEVICE-A-1	2020-03-01	33.5092	73.9226					0
HP-2632020-B-S3-DEVICE-A-1	2020-03-01	33.399	73.1452					0
HP-2632020-B-S3-DEVICE-A-1	2020-03-01	33.3526	71.4653					0
HP-2632020-B-S3-DEVICE-A-1	2020-03-02	33.0258	73.7311					0
HP-2632020-B-S3-DEVICE-A-1	2020-03-02	33.1211	74.4903					0
HP-2632020-B-S3-DEVICE-A-1	2020-03-02	33.077	77.711					0
HP-2632020-B-S3-DEVICE-A-1	2020-03-02	33.0474	71.0285					0
HP-2632020-B-S3-DEVICE-A-1	2020-03-02	32.6202	72.7481					0
HP-2632020-B-S3-DEVICE-A-1	2020-03-02	31.9014	74.8478					0
HP-2632020-B-S3-DEVICE-A-1	2020-03-03	32.1574	74.7057					0
HP-2632020-B-S3-DEVICE-A-1	2020-03-03	32.1299	71.5434					0
HP-2632020-B-S3-DEVICE-A-1	2020-03-03	32.1408	71.7093					0
HP-2632020-B-S3-DEVICE-A-1	2020-03-03	32.4564	71.064					0
HP-2632020-B-S3-DEVICE-A-1	2020-03-03	32.5113	74.7856					0
HP-2632020-B-S3-DEVICE-A-1	2020-03-03	32.4862	76.0479					0
HP-2632020-B-S3-DEVICE-A-2	2020-03-04	33.8411	63.2464					0
HP-2632020-B-S3-DEVICE-A-2	2020-03-04	33.3412	65.9897					0
HP-2632020-B-S3-DEVICE-A-2	2020-03-04	33.3676	74.8723					0
HP-2632020-B-S3-DEVICE-A-2	2020-03-04	33.2123	74.7972					0
HP-2632020-B-S3-DEVICE-A-2	2020-03-04	33.224	72.1417	0				0
HP-2632020-B-S3-DEVICE-A-2	2020-03-04	32.9964	74.8967	0				0
HP-2632020-B-S3-DEVICE-A-2	2020-03-05	32.9573	74.9464	0				0
HP-2632020-B-S3-DEVICE-A-2	2020-03-05	32.9564	74.6876	0				0
HP-2632020-B-S3-DEVICE-A-2	2020-03-05	32.9395	71.8745	0				0
HP-2632020-B-S3-DEVICE-A-2	2020-03-05	32.4905	73.1583	0				0
HP-2632020-B-S3-DEVICE-A-2	2020-03-05	31.6481	76.9429	0				0
HP-2632020-B-S3-DEVICE-A-2	2020-03-05	31.8977	76.1995	0				0
HP-2632020-B-S3-DEVICE-A-2	2020-03-06	31.7856	70.6525	0				0
HP-2632020-B-S3-DEVICE-A-2	2020-03-06	32.0796	72.0311	0				0
HP-2632020-B-S3-DEVICE-A-2	2020-03-06	32.2202	72.0132	0				0
HP-2632020-B-S3-DEVICE-A-2	2020-03-06	32.4474	80.5555	0				0
HP-2632020-B-S3-DEVICE-A-2	2020-03-06	32.45	80.5316	0				0
HP-2632020-B-S3-DEVICE-A-3	2020-03-06	32.2434	65.7897	5.45474	54.5474	557.316	16.0421	3.46632	34.6632
HP-2632020-B-S3-DEVICE-A-3	2020-03-07	31.8885	67.9367	5.55666	55.5666	615.785	17.9795	3.33754	33.3754
HP-2632020-B-S3-DEVICE-A-3	2020-03-07	31.8864	78.1658	5.47888	54.7888	557.316	17.5652	3.19068	31.9068
HP-2632020-B-S3-DEVICE-A-3	2020-03-07	31.7649	77.3692	6.10659	61.0659	615.785	17.8791	3.28736	32.8736
HP-2632020-B-S3-DEVICE-A-3	2020-03-07	31.7987	75.2166	6.25255	62.5255	557.316	20.1592	2.84777	28.4777
HP-2632020-B-S3-DEVICE-A-3	2020-03-07	31.7226	77.2185	6.24458	62.4458	615.785	19.7992	2.50522	25.0522
HP-2632020-B-S3-DEVICE-A-3	2020-03-07	31.5954	77.54	6.03333	60.3333	557.316	17.9472	2.78383	27.8383
HP-2632020-B-S3-DEVICE-A-3	2020-03-08	31.4375	77.3611	6.39454	63.9454	615.785	16.9382	2.90126	29.0126
HP-2632020-B-S3-DEVICE-A-3	2020-03-08	31.5646	74.498	6.07792	60.7792	557.316	18.5887	4.04935	40.4935
HP-2632020-B-S3-DEVICE-A-3	2020-03-08	30.9976	76.4961	6.08291	60.8291	615.785	18.641	4.48248	44.8248
HP-2632020-B-S3-DEVICE-A-3	2020-03-08	30.2262	80.8534	5.77808	57.7808	557.316	19.8596	3.09897	30.9897
HP-2632020-B-S3-DEVICE-A-3	2020-03-08	30.5652	79.1809	5.96505	59.6505	615.785	18.1142	3.47059	34.7059
HP-2632020-B-S3-DEVICE-A-3	2020-03-08	30.3835	73.4554	6.92662	69.2662	557.316	19.1331	3.7384	37.384
HP-2632020-B-S3-DEVICE-A-3	2020-03-08	30.4143	76.0262	5.9	59	615.785	19.3846	3.16678	31.6678
HP-2632020-B-S3-DEVICE-A-3	2020-03-08	30.5523	75.9949	5.49636	54.9636	557.316	19.1864	2.765	27.65
HP-2632020-B-S3-DEVICE-A-3	2020-03-09	30.8375	79.707	5.72041	57.2041	615.785	20.6805	3.81154	38.1154
HP-2632020-B-S3-DEVICE-A-3	2020-03-09	30.7922	81.411	5.71613	57.1613	557.316	18.6774	3.06237	30.6237
HP-2632020-B-S3-DEVICE-A-4	2020-03-09	33.1289	66.7259	0		615.785		0
HP-2632020-B-S3-DEVICE-A-4	2020-03-09	33.0699	69.384	0		557.316		0
HP-2632020-B-S3-DEVICE-A-4	2020-03-09	32.7417	77.5516	0		615.785		0
HP-2632020-B-S3-DEVICE-A-4	2020-03-09	32.3958	77.4433	0		557.316		0
HP-2632020-B-S3-DEVICE-A-4	2020-03-10	32.6024	73.9685	0		615.785		0
HP-2632020-B-S3-DEVICE-A-4	2020-03-10	32.3647	76.2862	0		557.316		0
HP-2632020-B-S3-DEVICE-A-4	2020-03-10	32.2754	77.1127	0		615.785		0
HP-2632020-B-S3-DEVICE-A-4	2020-03-10	32.2101	77.1496	0		557.316		0
HP-2632020-B-S3-DEVICE-A-4	2020-03-10	32.1211	73.439	0		615.785		0
HP-2632020-B-S3-DEVICE-A-4	2020-03-10	31.9006	75.1567	0		557.316		0
HP-2632020-B-S3-DEVICE-A-4	2020-03-11	30.9259	80.7624	0		615.785		0
HP-2632020-B-S3-DEVICE-A-4	2020-03-11	31.1093	78.621	0		557.316		0
HP-2632020-B-S3-DEVICE-A-4	2020-03-11	31.2699	75.8518	0		615.785		0
HP-2632020-B-S3-DEVICE-A-4	2020-03-11	30.7083	76.8343	0		557.316		0
HP-2632020-B-S3-DEVICE-A-4	2020-03-11	30.9087	77.2669	0		615.785		0
HP-2632020-B-S3-DEVICE-A-4	2020-03-11	31.5474	80.1204	0		557.316		0
HP-2632020-B-S3-DEVICE-A-4	2020-03-12	31.5296	79.7818	0		615.785		0
HP-2632020-B-S3-DEVICE-A-5	2020-03-12	32.8872	67.9694	0		557.316		0
HP-2632020-B-S3-DEVICE-A-5	2020-03-12	32.616	72.5	0		615.785		0
HP-2632020-B-S3-DEVICE-A-5	2020-03-12	32.554	80.7787	0		557.316		0
HP-2632020-B-S3-DEVICE-A-5	2020-03-12	32.1164	79.9869	0		615.785		0
HP-2632020-B-S3-DEVICE-A-5	2020-03-12	32.1615	77.1387	0		557.316		0
HP-2632020-B-S3-DEVICE-A-5	2020-03-13	32.094	78.6066	0		615.785		0
HP-2632020-B-S3-DEVICE-A-5	2020-03-13	32.1082	78.6557	0		557.316		0
HP-2632020-B-S3-DEVICE-A-5	2020-03-13	31.71	78.7316	0		615.785		0
HP-2632020-B-S3-DEVICE-A-5	2020-03-13	31.7699	76.0046	0		557.316		0
HP-2632020-B-S3-DEVICE-A-5	2020-03-13	31.2597	77.8508	0		615.785		0
HP-2632020-B-S3-DEVICE-A-5	2020-03-13	30.4435	83.0988	0		557.316		0
HP-2632020-B-S3-DEVICE-A-5	2020-03-14	30.8365	80.8543	0		615.785		0
HP-2632020-B-S3-DEVICE-A-5	2020-03-14	29.858	76.2348	0		557.316		0
HP-2632020-B-S3-DEVICE-A-5	2020-03-14	30.2577	79.8444	0		615.785		0
HP-2632020-B-S3-DEVICE-A-5	2020-03-14	30.5682	79.2156	0		557.316		0
HP-2632020-B-S3-DEVICE-A-5	2020-03-14	31.2929	80.9567	0		615.785		0
HP-2632020-B-S3-DEVICE-A-5	2020-03-14	31.2637	82.8311	0		557.316		0
HP-2632020-B-S4-DEVICE-A-1	2020-03-15	35.0069	58.3957	0		615.785		0
HP-2632020-B-S4-DEVICE-A-1	2020-03-15	34.5014	61.1417	0		557.316		0
HP-2632020-B-S4-DEVICE-A-1	2020-03-15	34.7543	68.6345	0		615.785		0
HP-2632020-B-S4-DEVICE-A-1	2020-03-15	34.3064	69.8629	0		557.316		0
HP-2632020-B-S4-DEVICE-A-1	2020-03-15	34.1105	68.5187	0		615.785		0
HP-2632020-B-S4-DEVICE-A-1	2020-03-15	34.0166	69.9333	0		557.316		0
HP-2632020-B-S4-DEVICE-A-1	2020-03-16	33.7979	70.6723	0		615.785		0
HP-2632020-B-S4-DEVICE-A-1	2020-03-16	33.6411	70.6011	0		557.316		0
HP-2632020-B-S4-DEVICE-A-1	2020-03-16	33.8644	68.1794	0		615.785		0
HP-2632020-B-S4-DEVICE-A-1	2020-03-16	33.3253	69.3424	0		557.316		0
HP-2632020-B-S4-DEVICE-A-1	2020-03-16	32.618	73.0052	0		615.785		0
HP-2632020-B-S4-DEVICE-A-1	2020-03-16	32.868	71.6038	0		557.316		0
HP-2632020-B-S4-DEVICE-A-1	2020-03-17	32.7587	65.8708	0		615.785		0
HP-2632020-B-S4-DEVICE-A-1	2020-03-17	32.9132	67.3352	0		557.316		0
HP-2632020-B-S4-DEVICE-A-1	2020-03-17	33.1634	67.2752	0		615.785		0
HP-2632020-B-S4-DEVICE-A-1	2020-03-17	33.1213	71.537	0		557.316		0
HP-2632020-B-S4-DEVICE-A-1	2020-03-17	33.1582	72.183	0		615.785		0
HP-2632020-B-S4-DEVICE-A-2	2020-03-17	34.4017	62.3102	0		557.316		0
HP-2632020-B-S4-DEVICE-A-2	2020-03-18	33.8873	65.3253	0		615.785		0
HP-2632020-B-S4-DEVICE-A-2	2020-03-18	34.172	71.8115	0		557.316		0
HP-2632020-B-S4-DEVICE-A-2	2020-03-18	33.7266	72.0272	0		615.785		0
HP-2632020-B-S4-DEVICE-A-2	2020-03-18	33.6533	70.1704	0		557.316		0
HP-2632020-B-S4-DEVICE-A-2	2020-03-18	33.5306	71.3532	0		615.785		0
HP-2632020-B-S4-DEVICE-A-2	2020-03-18	33.3783	72.3077	0		557.316		0
HP-2632020-B-S4-DEVICE-A-2	2020-03-19	33.3207	71.8491	0		615.785		0
HP-2632020-B-S4-DEVICE-A-2	2020-03-19	33.5642	68.6183	0		557.316		0
HP-2632020-B-S4-DEVICE-A-2	2020-03-19	32.8685	71.1036	0		615.785		0
HP-2632020-B-S4-DEVICE-A-2	2020-03-19	32.0822	74.721	0		557.316		0
HP-2632020-B-S4-DEVICE-A-2	2020-03-19	32.4942	74.3957	0		615.785		0
HP-2632020-B-S4-DEVICE-A-2	2020-03-19	32.2567	67.4079	0		557.316		0
HP-2632020-B-S4-DEVICE-A-2	2020-03-20	32.4428	68.8329	0		615.785		0
HP-2632020-B-S4-DEVICE-A-2	2020-03-20	32.6597	68.7664	0		557.316		0
HP-2632020-B-S4-DEVICE-A-2	2020-03-20	32.5689	75.1556	0		615.785		0
HP-2632020-B-S4-DEVICE-A-2	2020-03-20	32.6252	74.2741	0		557.316		0
HP-2632020-B-S4-DEVICE-A-3	2020-03-20	32.7381	63.3599	13.1355	131.355	615.785	18.5699	2.09677	2.09677
HP-2632020-B-S4-DEVICE-A-3	2020-03-20	32.328	65.444	10.8566	108.566	557.316	17.6621	1.62759	1.62759
HP-2632020-B-S4-DEVICE-A-3	2020-03-21	32.5654	74.4275	10.9339	109.339	615.785	19.8095	2.16667	2.16667
HP-2632020-B-S4-DEVICE-A-3	2020-03-21	32.3147	74.1148	12.9665	129.665	557.316	19.5864	4.20419	4.20419
HP-2632020-B-S4-DEVICE-A-3	2020-03-21	32.2648	72.2208	14.9732	149.732	615.785	20.3	5.92258	5.92258
HP-2632020-B-S4-DEVICE-A-3	2020-03-21	32.0784	73.6833	12.4241	124.241	557.316	19.6955	3.93985	3.93985
HP-2632020-B-S4-DEVICE-A-3	2020-03-21	31.9128	74.4517	11.0642	110.642	615.785	18.0774	3.31935	3.31935
HP-2632020-B-S4-DEVICE-A-3	2020-03-21	31.7985	73.9769	10.8849	108.849	557.316	19.9958	5.19748	5.19748
HP-2632020-B-S4-DEVICE-A-3	2020-03-22	32.1466	70.8786	10.3112	103.112	615.785	18.0603	6.63793	6.63793
HP-2632020-B-S4-DEVICE-A-3	2020-03-22	31.3384	73.3598	9.6761	96.761	557.316	17.4582	4.74502	4.74502
HP-2632020-B-S4-DEVICE-A-3	2020-03-22	30.4608	78.0756	8.93918	89.3918	615.785	18.8144	2.13058	2.13058
HP-2632020-B-S4-DEVICE-A-3	2020-03-22	30.855	75.9905	8.81172	88.1172	557.316	19.031	1.7	1.7
HP-2632020-B-S4-DEVICE-A-3	2020-03-22	30.7024	69.8961	10.3235	103.235	615.785	20.2462	6.93182	6.93182
HP-2632020-B-S4-DEVICE-A-3	2020-03-22	30.716	72.4343	8.90377	89.0377	557.316	20.7055	2.47945	2.47945
HP-2632020-B-S4-DEVICE-A-3	2020-03-23	30.6767	73.8499	8.67778	86.7778	615.785	20.069	2.29502	2.29502
HP-2632020-B-S4-DEVICE-A-3	2020-03-23	30.9092	77.3227	8.56106	85.6106	557.316	20.0118	2.57227	2.57227
HP-2632020-B-S4-DEVICE-A-3	2020-03-23	30.8751	78.7862	8.73011	87.3011	615.785	18.3978	3.07527	3.07527
HP-2632020-B-S4-DEVICE-A-4	2020-03-23	33.6494	62.6956	0		557.316		0
HP-2632020-B-S4-DEVICE-A-4	2020-03-23	33.2203	65.6094	0		615.785		0
HP-2632020-B-S4-DEVICE-A-4	2020-03-23	33.3848	73.5776	0		557.316		0
HP-2632020-B-S4-DEVICE-A-4	2020-03-24	32.8287	74.1068	0		615.785		0
HP-2632020-B-S4-DEVICE-A-4	2020-03-24	33.1312	70.8285	0		557.316		0
HP-2632020-B-S4-DEVICE-A-4	2020-03-24	32.9189	72.0972	0				0
HP-2632020-B-S4-DEVICE-A-4	2020-03-24	32.7477	73.3563	0				0
HP-2632020-B-S4-DEVICE-A-4	2020-03-24	32.6222	72.6603	0				0
HP-2632020-B-S4-DEVICE-A-4	2020-03-24	32.9199	68.6835	0				0
HP-2632020-B-S4-DEVICE-A-4	2020-03-25	32.1477	72.0305	0				0
HP-2632020-B-S4-DEVICE-A-4	2020-03-25	31.1871	77.7026	0				0
HP-2632020-B-S4-DEVICE-A-4	2020-03-25	31.6166	75.5993	0				0
HP-2632020-B-S4-DEVICE-A-4	2020-03-25	31.6172	71.2282	0				0
HP-2632020-B-S4-DEVICE-A-4	2020-03-25	31.4438	72.2639	0				0
HP-2632020-B-S4-DEVICE-A-4	2020-03-25	31.4533	73.6813	0				0
HP-2632020-B-S4-DEVICE-A-4	2020-03-26	31.889	77.8495	0				0
HP-2632020-B-S4-DEVICE-A-4	2020-03-26	31.8554	77.539	0				0
HP-2632020-B-S4-DEVICE-A-5	2020-03-26	33.4233	63.9831	0				0
HP-2632020-B-S4-DEVICE-A-5	2020-03-26	33.2083	68.6472	0				0
HP-2632020-B-S4-DEVICE-A-5	2020-03-26	33.1538	76.7701	0				0
HP-2632020-B-S4-DEVICE-A-5	2020-03-26	32.7558	75.8957	0				0
HP-2632020-B-S4-DEVICE-A-5	2020-03-27	32.7232	74.3476	0				0
HP-2632020-B-S4-DEVICE-A-5	2020-03-27	32.6204	74.7088	0				0
HP-2632020-B-S4-DEVICE-A-5	2020-03-27	32.5318	75.6234	0				0
HP-2632020-B-S4-DEVICE-A-5	2020-03-27	32.0982	75.086	0				0
HP-2632020-B-S4-DEVICE-A-5	2020-03-27	32.4121	71.5712	0				0
HP-2632020-B-S4-DEVICE-A-5	2020-03-27	31.7993	73.6743	0				0
HP-2632020-B-S4-DEVICE-A-5	2020-03-28	30.8186	79.8562	0				0
HP-2632020-B-S4-DEVICE-A-5	2020-03-28	31.2569	77.6233	0				0
HP-2632020-B-S4-DEVICE-A-5	2020-03-28	31.138	72.7222	0				0
HP-2632020-B-S4-DEVICE-A-5	2020-03-28	30.9973	74.2719	0				0
HP-2632020-B-S4-DEVICE-A-5	2020-03-28	31.0749	75.3273	0				0
HP-2632020-B-S4-DEVICE-A-5	2020-03-28	31.6645	77.2922	0				0
HP-2632020-B-S4-DEVICE-A-5	2020-03-29	31.586	79.2232	0				0
